# Supplementary material for: On the Stability of Electrohydrodynamic Jet Printing Using Poly(ethylene oxide) Solvent-Based Inks
Source: Nanomaterials (Basel). 2024 Jan 27;14(3):273. doi: 10.3390/nano14030273 (PMC10856662; doi:10.3390/nano14030273)
Supplement: Supplementary file 1 [file nanomaterials-14-00273-s001.zip]

Archive with 1 entries (1 files):
- nanomaterials-2828429-supplementary.pdf
